# Supplementary material for: Resveratrol Mimics Exercise-Induced Metabolic Stress to Suppress CIP2A and Epithelial–Mesenchymal Transition in 3D Renal Carcinoma Spheroids
Source: Biomedicines. 2026 Mar 8;14(3):599. doi: 10.3390/biomedicines14030599 (PMC13024014; doi:10.3390/biomedicines14030599)
Supplement: Supplementary file 1 [file biomedicines-14-00599-s001.zip]

Archive with 1 entries (1 files):
- biomedicines-4157987-supplementary.pdf
